# Supplementary material for: Survival of Pseudomonas syringae pv. actinidiae in detached kiwifruit leaves at different environmental conditions
Source: PeerJ. 2023 Mar 10;11:e15031. doi: 10.7717/peerj.15031 (PMC10010172; doi:10.7717/peerj.15031)
Supplement: Supplemental Information 2 — The Fig. 4 data indicates the survival time of pathogens in detached kiwifruit leaves with different temperature and humidity. The Fig. 5 data indicates the quantitative analyze the survival of bacteria in kiwifruit leaves under different environmental conditions. [file peerj-11-15031-s002.xlsx]

## Sheet: Figure 4 dataset
		0.2	0.5	0.8	1
5℃	Repeat 1	32	39	43	42
	Repeat 2	31	37	44	40
	Repeat 3	32	40	42	44
	STDEV	0.57735	1.52753	1	2
		0.2	0.5	0.8	1
15℃	Repeat 1	15	25	30	29
	Repeat 2	13	26	33	32
	Repeat 3	16	28	29	28
	STDEV	1.52753	1.52753	2.08167	2.08167
		0.2	0.5	0.8	1
25℃	Repeat 1	3	3	15	15
	Repeat 2	2	2	14	13
	Repeat 3	5	4	17	18
	STDEV	1.52753	1	1.52753	2.51661
		0.2	0.5	0.8	1
	5℃	32	39	43	42
	15℃	15	25	30	29
	25℃	3	3	15	15
						Statistical data of ANOVA
						Group		Average	5% significant differences
1	5℃/20%	32	31	32		1	5℃/20%	31.667	c
2	5℃/50%	39	37	40		2	5℃/50%	38.667	b
3	5℃/80%	43	44	42		3	5℃/80%	43	a
4	5℃/100%	42	40	44		4	5℃/100%	42	a
5	15℃/20%	15	13	16		5	15℃/20%	14.667	e
6	15℃/50%	25	26	28		6	15℃/50%	26.333	d
7	15℃/80%	30	33	29		7	15℃/80%	30.667	c
8	15℃/100%	29	32	28		8	15℃/100%	29.667	c
9	25℃/20%	3	2	5		9	25℃/20%	3.333	f
10	25℃/50%	3	2	4		10	25℃/50%	3	f
11	25℃/80%	15	14	17		11	25℃/80%	15.333	e
12	25℃/100%	15	13	18		12	25℃/100%	15.333	e

## Sheet: Figure 5 dataset
			0.2					0.5					0.8					1
		5℃	Repeat1	Repeat2	Repeat3	Average	STDEV	Repeat1	Repeat2	Repeat3	Average	STDEV	Repeat1	Repeat2	Repeat3	Average	STDEV	Repeat1	Repeat2	Repeat3	Average	STDEV
		0	4.2	4.5	3.9	4.2	0.3	3.9	3.8	3.1	3.6	0.43589	3.2	4.2	3.8	3.73333	0.503322	3.3	4.1	3.9	3.76667	0.416333
		5	4.6	4.9	4.5	4.66667	0.208167	5.1	4.9	4.6	4.86667	0.251661	4.8	5.4	4.9	5.03333	0.321455	5.3	5.6	4.7	5.2	0.458258
		10	5.2	5.6	4.9	5.23333	0.351188	5.8	6.2	6.4	6.13333	0.305505	6.7	6.4	6.9	6.66667	0.251661	6.5	6.9	6.1	6.5	0.4
		20	5.1	5.7	5.3	5.36667	0.305505	5.6	5.5	6.1	5.73333	0.321455	7.1	6.5	7.2	6.93333	0.378594	6.9	6.5	6.6	6.66667	0.208167
		30	3.2	2.8	3.1	3.03333	0.208167	4.4	4.1	4.8	4.43333	0.351188	6.2	6.4	6.8	6.46667	0.305505	6.2	6.2	6.4	6.26667	0.11547
		35	0	0	0	0	0	3.1	2.5	3.2	2.93333	0.378594	5.4	5.2	4.9	5.16667	0.251661	5.3	4.6	4.3	4.73333	0.51316
		40	0	0	0	0	0	0	0	0	0	0	3.2	2.4	2.9	2.83333	0.404145	3.1	2.3	2.1	2.5	0.52915
		45	0	0	0	0	0	0	0	0	0	0	0	0	0	0	0	0	0	0	0	0
									0.2	0.5	0.8	1
								0	4.2	3.6	3.73333	3.76667
								5	4.66667	4.86667	5.03333	5.2
								10	5.23333	6.13333	6.66667	6.5
								20	5.36667	5.73333	6.93333	6.66667
								30	3.03333	4.43333	6.46667	6.26667
								35	0	2.93333	5.16667	4.73333
								40		0	2.83333	2.5
								45			0	0
									Statistical data of ANOVA
				Group	20dpi				Average	5% significant differences
				1	5℃/20%	5.1	5.7	5.3	5.367	b
				2	5℃/50%	5.6	5.5	6.1	5.733	b
				3	5℃/80%	7.1	6.5	7.2	6.933	a
				4	5℃/100%	6.9	6.5	6.6	6.667	a
									Statistical data of ANOVA
				Group	30dpi				Average	5% significant differences
				1	5℃/20%	3.2	2.8	3.1	3.033	c
				2	5℃/50%	4.4	4.1	4.8	4.433	b
				3	5℃/80%	6.2	6.4	6.8	6.467	a
				4	5℃/100%	6.2	6.2	6.4	6.267	a
		15℃	0.2					0.5					0.8					1
			Repeat1	Repeat2	Repeat3	Average	STDEV	Repeat1	Repeat2	Repeat3	Average	STDEV	Repeat1	Repeat2	Repeat3	Average	STDEV	Repeat1	Repeat2	Repeat3	Average	STDEV
		0	3.2	3.5	3.9	3.53333	0.351188	4.1	3.7	3.2	3.66667	0.450925	3.2	4.1	3.5	3.6	0.458258	3.3	3.8	3.9	3.66667	0.321455
		2	4.2	4.5	4.3	4.33333	0.152753	4.5	4.1	3.9	4.16667	0.305505	4.6	4.8	4.3	4.56667	0.251661	4.9	4.5	4.8	4.73333	0.208167
		5	4.9	5.4	5.6	5.3	0.360555	5.6	5.9	6.2	5.9	0.3	7.5	6.9	7.1	7.16667	0.305505	8.1	7.2	7.6	7.63333	0.450925
		10	5.6	5.8	6.1	5.83333	0.251661	5.9	6.4	6.3	6.2	0.264575	7.9	8.3	7.2	7.8	0.556776	7.5	7.1	7.9	7.5	0.4
		15	2.1	0	2.4	1.5	1.30767	4.2	4.5	4.8	4.5	0.3	5.9	5.5	6.2	5.86667	0.351188	6.1	6.2	7.1	6.46667	0.550757
		25	0	0	0	0	0	2.8	2.3	3.2	2.76667	0.450925	4.5	4.7	5.1	4.76667	0.305505	5.2	4.9	5.8	5.3	0.458258
		30	0	0	0	0	0	0	0	0	0	0	2.5	3.4	3.1	3	0.458258	3.4	2.1	2.9	2.8	0.655744
		35	0	0	0	0	0	0	0	0	0	0	0	0	0	0	0	0	0	0	0	0
									0.2	0.5	0.8	1
								0	3.53333	3.66667	3.6	3.66667
								2	4.33333	4.16667	4.56667	4.73333
								5	5.3	5.9	7.16667	7.63333
								10	5.83333	6.2	7.8	7.5
								15	1.5	4.5	5.86667	6.46667
								25	0	2.76667	4.76667	5.3
								30		0	3	2.8
								35			0	0
									Statistical data of ANOVA
				Group	10dpi				Average	5% significant differences
				1	15℃/20%	5.6	5.8	6.1	5.833	b
				2	15℃/50%	5.9	6.4	6.3	6.2	b
				3	15℃/80%	7.9	8.3	7.2	7.8	a
				4	15℃/100%	7.5	7.1	7.9	7.5	a
									Statistical data of ANOVA
				Group	15dpi				Average	5% significant differences
				1	15℃/20%	2.1	0	2.4	1.5	c
				2	15℃/50%	4.2	4.5	4.8	4.5	b
				3	15℃/80%	5.9	5.5	6.2	5.867	a
				4	15℃/100%	6.1	6.2	7.1	6.467	a
		25℃	0.2					0.5					0.8					1
			Repeat1	Repeat2	Repeat3	Average	STDEV	Repeat1	Repeat2	Repeat3	Average	STDEV	Repeat1	Repeat2	Repeat3	Average	STDEV	Repeat1	Repeat2	Repeat3	Average	STDEV
		0	4.2	4.5	3.9	4.2	0.3	4.2	3.9	3.8	3.96667	0.208167	3.1	3.6	3.2	3.3	0.264575	4.2	3.8	3.3	3.76667	0.450925
		1	4.8	5.1	4.4	4.76667	0.351188	4.9	4.2	4.1	4.4	0.43589	4.5	4.8	3.9	4.4	0.458258	4.6	4.4	3.9	4.3	0.360555
		3	2.6	2.1	1.6	2.1	0.5	2.3	1.9	1.7	1.96667	0.305505	6.8	7.2	6.3	6.76667	0.450925	6.8	7.6	7.2	7.2	0.4
		6	0	0	0	0	0	0	0	0	0	0	6.5	6.3	6.1	6.3	0.2	5.3	5.8	6.3	5.8	0.5
		9	0	0	0	0	0	0	0	0	0	0	5.2	5.6	5.1	5.3	0.264575	4.9	5.5	5.7	5.36667	0.416333
		12	0	0	0	0	0	0	0	0	0	0	4.8	4.2	4.1	4.36667	0.378594	4.3	4.8	4.7	4.6	0.264575
		15	0	0	0	0	0	0	0	0	0	0	2.3	3.5	2.5	2.76667	0.64291	2.4	3.1	3.6	3.03333	0.602771
		18	0	0	0	0	0	0	0	0	0	0	0	0	0	0	0	0	0	0	0	0
									0.2	0.5	0.8	1
								0	4.2	3.96667	3.3	3.76667
								1	4.76667	4.4	4.4	4.3
								3	2.1	1.96667	6.76667	7.2
								6	0	0	6.3	5.8
								9			5.3	5.36667
								12			4.36667	4.6
								15			2.76667	3.03333
								18			0	0
								Statistical data of ANOVA
			Group	3dpi				Average	5% significant differences
			1	25℃/20%	2.6	2.1	1.6	2.1	b
			2	25℃/50%	2.3	1.9	1.7	1.967	b
			3	25℃/80%	6.8	7.2	6.3	6.767	a
			4	25℃/100%	6.8	7.6	7.2	7.2	a
